# Supplementary material for: Genetic features of Orthonairovirus haemorrhagiae variants detected in ixodid ticks in Armenia
Source: PLoS Negl Trop Dis. 2025 Nov 21;19(11):e0013752. doi: 10.1371/journal.pntd.0013752 (PMC12668625; doi:10.1371/journal.pntd.0013752)
Supplement: S1 Table — (XLSX) [file pntd.0013752.s001.xlsx]

## Sheet: CCHFV_GenBank
S1 Table. Reference nucleotide sequences of CCHFV retrieved from GenBank used in the study
Orthonairovirus haemorrhagiae (CCHFV) strain	GenBank acsession number
	S segment	M segment	L segment
152-ROS/HU-2014	KR815159	KR821260	KR821665
126-ROS/TI-2015	MN624442	MN624673	MN624904
6796-VOL/HU-2015	MN624345	MN624577	MN624808
ROS/TI28044	AY277672
ROS/HUVLV-100	DQ206447	DQ206448	AY995166
Kashmanov	DQ211644	DQ211631	DQ211618
8-STV/HU-2007	KR815299	KR821561	KR821978
199-ASTR/HU-2012	KR814926	KR821273	KR821676
STV/HU29223	AF481802
46-STV/HU-2013	KR815070	KR821421	KR821808
25-ASTR/TI-2016	MN624490	MN624721	MN624952
1231-CRIMEA/TI-2015	KU161587	KU161585	KU161583
1237-CRIMEA/TI-2015	KU161581	KU161579	KU161577
1193-CRIMEA/TI-2015	KU161580	KU161578	KU161576
1-CRIMEA/HU-2015	KU161586	KU161584	KU161582
Eskisehir 23-2012	KR092376
Corum 1094-2011	KR092378
K229-243-RUS-1984	AY573567	AY573568	AJ620683
K229-243-RUS-1984	KX013467	KX013466	KX013465
44-STV/HU-2010	KR815186	KR821452	KR821868
44-ST-2010	KR814840	KR814859	KR814878
5185-ASTR/HU-2011	KR814920	KR821197	KR821854
36-STV/HU-2014	KR815103	KR821208	KR821617
36-ST-2014	KR814838	KR814857	KR814876
Turkey200310849	DQ211649	DQ211636	DQ211623
Kosova Hoti	DQ133507	EU044832	EU037902
Turkey-Kelkit06	GQ337053	GQ337054	GQ337055
79121M18	GU477494	GU477493	GU477492
C-68031	DQ211642	DQ211629	DQ211616
TADJ/HU8966	AY049083	AY179962	AY720893
Congo 3010	DQ144418	DQ019222	DQ099335
Semunya	DQ076413	DQ094832	DQ076412
IbAr10200	NC_005302	NC_005300	NC_005301
Sudan AB1-2009	HQ378179	HQ378187	HQ378183
73-STV/HU-2013	KR815085	KR821434	KR821822
SPU415/85	DQ211648	DQ211635	DQ211622
SPU4/81	DQ076416	DQ157175	DQ076417
ArD8194	DQ211639	DQ211626	DQ211613
ArD15786	DQ211640	DQ211627	DQ211614
AP92	DQ211638	DQ211625	DQ211612
Iran-Kerman22	KM401454	KP075637
4637-STV/HU-2009	KR815217
130-STV/HU-2016	MN624350
67-KALM/TI-2012	KR815005	KR821303
128-KALM/TI-2012	KR821305
144-KALM/TI-2012	KR815003
59-KALM/TI-2012	KR815002	KR821304
VLG/TI29414		AF492421
VLG/TI29414		AY179961
AST/TI30908			AY675240
24-R-2012	KR814837	KR814856	KR814875
5180-R-2011	KR814855	KR814874	KR814893
52-R-2014	KR814843	KR814862	KR814881
37-R-2013	KR814839	KR814858	KR814877
75-R-2012	KR814844	KR814863	KR814882
Saf	KX013488	KX013487	KX013486
Min	KX013482	KX013481	KX013480
Mamon	KX013479	KX013478	KX013477
4495-ST-2008	KR814850	KR814869	KR814888
75-ST-2010	KR814845	KR814864	KR814883
4574-ST-2008	KR814851	KR814870	KR814889
3809-ST-2007	KR814848	KR814867	KR814886
4691-ST-2009	KR814852	KR814871	KR814890
Ast199	KX056052	KX056051	KX056050
Ast149	KX056055	KX056054	KX056053
Iran-Gilan69	KJ027521
3756-ST-2007	KR814847	KR814866	KR814885
K229-194	KX013464	KX013463	KX013462
81-R-2014	KR814846	KR814865	KR814884
5170-R-2011	KR814854	KR814873	KR814892
K315-14	KX013470	KX013469	KX013468
K323-27	KX013473	KX013472	KX013471
Ast133	KX056061	KX056060	KX056059
K340-6	KX013476	KX013475	KX013474
3820-ST-2007	KR814849	KR814868	KR814887
4701-ST-2009	KR814853	KR814872	KR814891
Iran-Isfahan78	KJ027522
UK ex Bulgaria	KM201260
Kosovo 1917	JN173797
V46/13 Bulgaria	KR011837	KR092379
Bul/HU517	AY277676
66/08-Rodopi	EU871766
Yozgat207-2011	KR092377
Yozgat19-2012	KR092375
200406546-Turkey		KR864902
Kosovo/9553/2001		AY675511
